# Supplementary material for: Composition of Coffee Beans Influenced by Bioprocessing with Selected Bacteria
Source: Foods. 2025 Mar 25;14(7):1143. doi: 10.3390/foods14071143 (PMC11988858; doi:10.3390/foods14071143)
Supplement: Supplementary file 1 [file foods-14-01143-s001.zip]

Archive with 1 entries (1 files):
- foods-3530729-supplementary.pdf
